# Supplementary material for: Adherence to the Mediterranean Diet in a School Population in the Principality of Asturias (Spain): Relationship with Physical Activity and Body Weight
Source: Nutrients. 2021 Apr 29;13(5):1507. doi: 10.3390/nu13051507 (PMC8145401; doi:10.3390/nu13051507)
Supplement: Supplementary file 1 [file nutrients-13-01507-s001.zip]

Archive with 1 entries (1 files):
- nutrients-1179021-SI.pdf
